# Supplementary material for: Evolutionary Constraint and Disease Associations of Post-Translational Modification Sites in Human Genomes
Source: PLoS Genet. 2015 Jan 22;11(1):e1004919. doi: 10.1371/journal.pgen.1004919 (PMC4303425; doi:10.1371/journal.pgen.1004919)
Supplement: S1 File — The compressed ZIP archive includes three tables with chromosomal coordinates, corresponding protein substitutions, and related PTM annotations. Two tables contain variants seen in population genomics projects (ESP6500, 1000 Genomes). The third table contains all potential single nucleotide variants of the human genome that affect PTM sites (chromosomes 1–8). The file also contains three index files for queries with the Tabix software. (ZIP) [file pgen.1004919.s001.zip]

Archive with 7 entries (7 files):
- all_hg19_PTM_variants_A.txt.gz
- all_hg19_PTM_variants_A.txt.gz.tbi
- all_ESP6500_PTM_variants.txt.gz
- all_ESP6500_PTM_variants.txt.gz.tbi
- all_G1000_PTM_variants.txt.gz
- all_G1000_PTM_variants.txt.gz.tbi
- README_A.txt
