# Supplementary material for: Evolutionary Constraint and Disease Associations of Post-Translational Modification Sites in Human Genomes
Source: PLoS Genet. 2015 Jan 22;11(1):e1004919. doi: 10.1371/journal.pgen.1004919 (PMC4303425; doi:10.1371/journal.pgen.1004919)
Supplement: S1 File — The compressed ZIP archive includes three tables with chromosomal coordinates, corresponding protein substitutions, and related PTM annotations. Two tables contain variants seen in population genomics projects (ESP6500, 1000 Genomes). The third table contains all potential single nucleotide variants of the human genome that affect PTM sites (chromosomes 1–8). The file also contains three index files for queries with the Tabix software. (ZIP) [file pgen.1004919.s001.zip › README_A.txt]

README
Updated Dec 04 2014

Evolutionary constraint and disease associations of post-translational modification sites in human genomes
Jüri Reimand, Omar Wagih, Gary Bader

Supplementary Files 1 and 2 are ZIP archives with nine files. Files (1-4) are compressed files of single nucleotide variants affecting PTM sites. Files (5-8) are Tabix index files of the above. 

1. All potential genome variants (hg19) affecting post-translational modification (PTM) sites. Variants on chromosomes 1-8 are included (all_hg19_PTM_variants_A.txt.gz).
2. All potential genome variants (hg19) affecting post-translational modification (PTM) sites. Variants on chromosomes 9-22,X,Y are included (all_hg19_PTM_variants_B.txt.gz).
3. Population variants in ESP6500 affecting PTM sites (all_ESP6500_PTM_variants.txt.gz).
4. Population variants in 1000 Genomes affecting PTM sites (all_G1000_PTM_variants.txt.gz).
5-8. Index files of above files (all_hg19_PTM_variants_A.txt.gz.tbi, all_hg19_PTM_variants_B.txt.gz.tbi, all_ESP6500_PTM_variants.txt.gz.tbi, all_G1000_PTM_variants.txt.gz.tbi). 

The files (1-4) are tab-separated files with the following columns. The files are compressed with bgzip software. Warning- files (1-2) are above 1GB each when uncompressed. 
Chrom - chromosome of mutation
Pos - chromosomal coordinate of mutation
Ref - reference nucleotide
Alt - mutated nucleotide
DAF - derived allele frequency for 1000 Genomes and ESP6500; NA for exhaustive mutations
Symbol - gene symbol of affected protein
Isoform - RefSeq ID of affected mRNA/protein isoform
ProteinPos - protein residue coordinate
ProteinRef - reference protein residue
ProteinAlt - mutated protein residue
ClosestSiteDistance	- distance of mutation and closest PTM site. DI: mutation affects PTM central residue; N1(2): mutation is up to 2(7) residues from PTM site.
nAdjacentSitesFlank7 - number of PTM sites in 15-residue window (+/-7 residues)
AdjacentSiteTypesDirect - types of PTMs in mutated position.
AdjacentSiteTypesFlank7 - types of PTMs in 15-residue window.
ValidatedEnzymesDirect - experimentally validated PTM enzymes in mutated position.
ValidatedEnzymesFlank7 - experimentally validated PTM enzymes in 15-residue window.
PredictedMotifBreakerSite - phosphorylation site position and associated kinase if motif-breaker site is predicted in mutated residue.

TABIX is a software tool of the SAMtools package [1] for rapidly querying tab-delimited files for information using chromosomal coordinates. TABIX can be downloaded from the URL below. 
http://sourceforge.net/projects/samtools/files/tabix/

This TABIX example query will retrieve all records from the file fname.txt.gz that correspond to the second megabase of chromosome 1:
$ tabix fname.txt.gz 1:1000000-2000000

Contact:
Jüri Reimand
Juri.Reimand@utoronto.ca

1. Li, H., et al., The Sequence Alignment/Map format and SAMtools. Bioinformatics, 2009. 25(16): p. 2078-9.
