# Supplementary material for: Evolutionary Constraint and Disease Associations of Post-Translational Modification Sites in Human Genomes
Source: PLoS Genet. 2015 Jan 22;11(1):e1004919. doi: 10.1371/journal.pgen.1004919 (PMC4303425; doi:10.1371/journal.pgen.1004919)
Supplement: S2 File — The archive contains a table with all potential SNVs that affect PTM sites (chromosomes 9–22, X, Y). The files are split due to size restrictions. The archive also contains an index file for queries with the Tabix software. (ZIP) [file pgen.1004919.s002.zip]

Archive with 3 entries (3 files):
- all_hg19_PTM_variants_B.txt.gz
- all_hg19_PTM_variants_B.txt.gz.tbi
- README_B.txt
